# Supplementary material for: Effects of Cholinergic and Opioid Antagonists on In Vitro Release of Met-Enkephalin, Somatostatin and Insulin-like Growth Factor-1 by and PENK Expression in Crop, Proventriculus and Duodenum of Newly Hatched Chickens
Source: Animals (Basel). 2025 Jun 9;15(12):1702. doi: 10.3390/ani15121702 (PMC12189355; doi:10.3390/ani15121702)
Supplement: Supplementary file 1 [file animals-15-01702-s001.zip]

Archive with 1 entries (1 files):
- animals-3484093-supplementary.pdf
